# Supplementary material for: TSPAN1, TMPRSS4, SDR16C5, and CTSE as Novel Panel for Pancreatic Cancer: A Bioinformatics Analysis and Experiments Validation
Source: Front Immunol. 2021 Mar 18;12:649551. doi: 10.3389/fimmu.2021.649551 (PMC8015801; doi:10.3389/fimmu.2021.649551)
Supplement: Supplementary file 1 [file Presentation_1.zip]

Archive with 9 entries (8 files):
- Datasets/
- Datasets/gse28735_WGCNA.Rdata
- Datasets/gse32676_valiData.Rdata
- Datasets/nineGeo_4hub.Rdata
- Figure S1.pdf
- R code.R
- Supplementary Material.docx
- Table S1.pdf
- Table S2.pdf
