# Supplementary material for: TSPAN1, TMPRSS4, SDR16C5, and CTSE as Novel Panel for Pancreatic Cancer: A Bioinformatics Analysis and Experiments Validation
Source: Front Immunol. 2021 Mar 18;12:649551. doi: 10.3389/fimmu.2021.649551 (PMC8015801; doi:10.3389/fimmu.2021.649551)
Supplement: Supplementary file 1 [file Presentation_1.zip › R code.R]

# R code ---------------------------------------------------------
# TSPAN1, TMPRSS4, SDR16C5, and CTSE as Biomarkers for Pancreatic Cancer: A Bioinformatics Analysis and Experiments
# 1.Download and organize the data of microarray ---------------------------
# Note:take GSE28735 data pre-processing as an example

rm(list = ls())
setwd("E:/data analysis/GSE28735_rawData")
if(T){
  library(affy)
  library(oligo)
  library(tcltk)
  library(Biobase)
  library(BiocGenerics)
  library(simpleaffy)
  library(affyPLM)
  library(parllel)
}

## Read CEL file
data.dir <- "E:/data analysis/GSE28735_rawData"
celfiles <- list.files(data.dir, "\\.gz$")
data_raw <- oligo::read.celfiles(filenames = file.path(data.dir, celfiles))
sampleNames(data_raw)
sampleNames(data_raw) <- substr(sampleNames(data_raw), 1, 9)
sampleNames(data_raw)
save(data_raw, file = "data_raw.Rdata")

## View PM
pm_data <- pm(data_raw)
head(pm_data)

## View a Grayscale Image of a Gene Chip
pallette_gray <- c(rep(gray(0:10/10), times = seq(1, 41, by = 4)))
image(data_raw, which = 6, col = pallette_gray) 

## Perform regression calculations on raw data
fit <- fitProbeLevelModel(data_raw)  #Probe Level Models
save(fit, file = "fit.Rdata")

## Check the quality of the gene chip
par(mfrow = c(1, 3))
image(fit, type = "weights", which = 6, main = "Weights") 
image(fit, type = "residuals", which = 6, main = "Residuals") 
image(fit, type = "sign.residuals", which = 6, main = "Residuals.sign")  

## MAplot
oligo::MAplot(data_raw[, c(1,10,20)], plotFun= points, pairs=FALSE)

## Accessing Probe Sequences
pmSeq <- pmSequence(data_raw)
pmSeq[1:90]

## Expression calculation
data_eset <- oligo::rma(data_raw) 
data_exprs <- exprs(data_eset)
str(data_exprs)
save(data_exprs, file = "data_exprs.Rdata")

## P/A filtering
xpa <- paCalls(data_raw)
head(xpa)
AP <- apply(xpa, 1, function(x) any(x < 0.05))
xids <- as.numeric(names(AP[AP]))
head(xids)
pinfo <- getProbeInfo(data_raw)
head(pinfo)

fids <- pinfo[pinfo$fid %in% xids, 2]
head(fids)
nrow(data_exprs)
gse28735_exprSet <- data_exprs[rownames(data_exprs) %in% fids, ]
gse28735_exprSet <- limma::normalizeBetweenArrays(gse28735_exprSet)
nrow(gse28735_exprSet)
save(gse28735_exprSet, file = "gse28735_exprSet.Rdata")

## Boxplot
library(reshape2)
library(ggplot2)
df2 <- melt(gse28735_exprSet,id.vars = names(gse28735_exprSet), variable.name = c("sample"), 
            value.name = "expression")
ggplot(df2,aes(x=df2$Var2, y=df2$expression), fill=d2$Var2)+
  geom_boxplot(aes(fill=df2$Var2))+
  scale_x_discrete(name="Sample")+
  scale_y_continuous(paste0("Expression")) +
  guides(fill=FALSE)+
  theme_gray() +
  theme(plot.title = element_text(size = 10, face = "bold"),
        text = element_text(size = 10),
        axis.title = element_text(face="bold"),
        axis.text.x=element_text(size = 6, angle = 45, hjust = 1.0, vjust = 1.0))

# 2.Download and organize TCGA data ---------------------------------------
rm(list = ls())
setwd("/data analysis/TCGA")
library(TCGAbiolinks)
library(dplyr)
library(DT)
library(SummarizedExperiment)

getGDCprojects()$project_id  
TCGAbiolinks::getProjectSummary("TCGA-PAAD")
query <- GDCquery(project = "TCGA-PAAD",
                  legacy = FALSE,  #hg38
                  data.category = "Transcriptome Profiling",
                  data.type = "Gene Expression Quantification", 
                  workflow.type = "HTSeq - Counts")
GDCdownload(query)
TCGA_RNASeq <- GDCprepare(query, save = TRUE, save.filename = "TCGA_query.Rdata")
TCGA_counts <- assay(TCGA_RNASeq)
TCGA_counts <- as.data.frame(TCGA_counts)
colnames(TCGA_counts) <- substr(colnames(TCGA_counts),1,15)
save(TCGA_counts, file = "TCGA_counts.Rdata")
TCGA_counts_cancer <- TCGA_counts[,substr(colnames(TCGA_counts),14,15)=="01"]  #only tumor tissue
TCGA_counts_cancer$gene_id <- rownames(TCGA_counts_cancer) 
save(TCGA_counts_cancer, file = "TCGA_counts_cancer.Rdata")

## clinical data
TCGA_clinical <- GDCquery_clinic(project = "TCGA-PAAD", type = "clinical")
save(TCGA_clinical, file = "TCGA_clinical.Rdata")

# 3.Annotations -----------------------------------------------------------
## 3.1 microarray datasets

## Note:take GSE28735 data preprocessing as an example
## Note:"hgu133plus2.db","hugene10sttranscriptcluster.db" and "hgu219.db" packages 
## were respectively used to GPL570,GPL6244 and GPL13667. 

rm(list = ls())
setwd("E:/GSE28735_rawData")
load("gse28735_exprSet.Rdata")
library(hugene10sttranscriptcluster.db)
library(annotate)
gse28735_exprSet <- as.data.frame(gse28735_exprSet)
gse28735_exprSet$symbol <- getSYMBOL(rownames(gse28735_exprSet), 'hugene10sttranscriptcluster.db')

exprs <- gse28735_exprSet
exprs_nona <- exprs[!is.na(exprs$symbol),]
dim(exprs_nona)

dim(exprs[is.na(exprs$symbol),])

symbol_dup <- exprs_nona[duplicated(exprs_nona$symbol),]

exprs_nona[exprs_nona$symbol=='',]

class(exprs_nona$symbol)
exprs_gse28735_nona_max<-aggregate(. ~ symbol, data=exprs_nona, max) 
save(exprs_gse28735_nona_max, file = "exprs_gse28735_nona_max.Rdata")

## 3.2 RNA-Seqencing
rm(list = ls()) 
setwd("E:/data analysis/TCGA") 
load("TCGA_cancer.Rdata") 
load("gtf_GRCh38.Rdata") 
TCGA_gtf <- merge(TCGA_cancer,gtf_GRCh38, by="gene_id") 
exprs <- TCGA_gtf exprs_nona <- exprs[!is.na(exprs$symbol),] 
dim(exprs_nona) dim(exprs[is.na(exprs$symbol),]) 
symbol_dup <- exprs_nona[duplicated(exprs_nona$symbol),] 
exprs_nona[exprs_nona$symbol=='',]
class(exprs_nona$symbol) 
TCGA_nona_max <- aggregate(. ~ symbol, data=exprs_nona, max)
save(TCGA_nona_max, file = " TCGA_nona_max.Rdata")


# 4.Batch effect correction and PCA analysis ----------------------------

## 4.1 Batch effect correction
rm(list = ls())
library(sva)
library(patchwork)
setwd("E:/data analysis/nineGeneChips")
load("nineGeneChips.Rdata")  #The combined data from nine microarray
pheno <- read.csv("nineGeneChips_pheno.csv", header = T, row.names = 1)
pheno <- pheno[colnames(nineGeneChips),]

bath <- as.factor(pheno$Batch)
mod <- model.matrix(~as.factor(pheno$Group), data=pheno)
beforeBatch <- nineGeneChips
beforeBatch <- as.matrix(nineGeneChips)
combat_nineGeneChips <- ComBat(dat=beforeBatch, batch = bath, mod=mod, par.prior=TRUE, prior.plots=FALSE)
afterBatch <- as.data.frame(combat_nineGeneChips)
save(afterBatch, file = "afterBatch.Rdata")

## 4.2 PCA
## Before
beforeBatch <- as.data.frame(t(beforeBatch))
pheno$Batch <- factor(pheno$Batch, levels=c("E-MEXP-2780", "GSE15471", "GSE16515", "GSE32688", "GSE71989", 
                                            "GSE106189", "GSE62452", "E-MTAB-6134", "GSE62165"))
pheno$Group <- factor(pheno$Group, levels=c("Tumor","Normal"))
pheno <- pheno[rownames(beforeBatch),]
beforeBatch_pca <- prcomp(beforeBatch)
beforeBatch_pcs1 <- data.frame(beforeBatch_pca$x, Group = pheno$Group)
beforeBatch_pcs2 <- data.frame(beforeBatch_pca$x, Source = pheno$Batch)
head(beforeBatch_pcs1, 3)  

p1 <- ggplot(beforeBatch_pcs1, aes(x=PC1, y=PC2, color=Group)) + 
  geom_point()

p2 <- ggplot(beforeBatch_pcs2, aes(x=PC1, y=PC2, color=Source)) + 
  geom_point()

## After
afterBatch <- as.data.frame(t(afterBatch))
pheno$Batch <- factor(pheno$Batch, levels=c("E-MEXP-2780", "GSE15471", "GSE16515", "GSE32688", "GSE71989", 
                                            "GSE106189", "GSE62452", "E-MTAB-6134", "GSE62165"))
pheno$Group <- factor(pheno$Group, levels=c("Tumor","Normal"))
pheno <- pheno[rownames(afterBatch),]
afterBatch_pca <- prcomp(afterBatch) 
afterBatch_pcs3 <- data.frame(afterBatch_pca$x, Group = pheno$Group)
afterBatch_pcs4 <- data.frame(afterBatch_pca$x, Source = pheno$Batch)
head(afterBatch, 3)  

## group
p3 <- ggplot(afterBatch_pcs3, aes(x=PC1, y=PC2, color=Group)) + 
  geom_point()
## batch
p4 <- ggplot(afterBatch_pcs4, aes(x=PC1, y=PC2, color=Source)) + 
  geom_point()

p1+p2+p3+p4+plot_annotation(tag_levels = 'A')


# 5.WGCNA -------------------------------------------------------------------
setwd("E:/data analysis/WGCNA")
library(WGCNA)
library(reshape2)
library(stringr)
options(stringsAsFactors = FALSE)
enableWGCNAThreads()

rm(list = ls())
load("exprs_gse28735_nona_max.Rdata")
dataExpr <- exprs_nona_max
dataExpr <- as.data.frame(t(dataExpr))
dim(dataExpr)

## Check data (genes and samples)
gsg <- goodSamplesGenes(dataExpr, verbose = 3)
gsg$allOK

if (!gsg$allOK){
  if (sum(!gsg$goodGenes)>0) 
    printFlush(paste("Removing genes:", 
                     paste(names(dataExpr)[!gsg$goodGenes], collapse = ",")));
  if (sum(!gsg$goodSamples)>0) 
    printFlush(paste("Removing samples:", 
                     paste(rownames(dataExpr)[!gsg$goodSamples], collapse = ",")));
  dataExpr = dataExpr[gsg$goodSamples, gsg$goodGenes]   
}

nGenes = ncol(dataExpr)
nSamples = nrow(dataExpr)

## Cluster analysis
if(T){
  sampleTree1 = hclust(dist(dataExpr), method = "average")
  pdf(file = "sampleClustering.pdf", width = 12, height = 7)
  par(cex = 0.8)
  par(mar = c(4, 4, 3, 0.5))
  plot(sampleTree1, main = "A", sub="", xlab="", cex.lab = 1.2,
       cex.axis = 1.2, cex.main = 1.5)
  abline(h = 105, col = "red")
  dev.off()
}

## Determine samples below cutoff
clust <- cutreeStatic(sampleTree, cutHeight = 105, minSize = 10)
table(clust)
delSamples <- (clust==0)  
del_sample <- dataExpr[delSamples,]
write.table(del_sample, "excluded_samples.txt", quote = FALSE, sep = "\t")

keepSamples <- (clust==1)  
datExpr <- dataExpr[keepSamples, ]
nGenes <-  ncol(datExpr)
nSamples - nrow(datExpr)
save(datExpr, file = 'included_sample.RData')

## Cluster analysis after excluding outliers
if(T){
  sampleTree2 <- hclust(dist(datExpr), method = "average")
  pdf(file = "Sample dendrogram and trait heatmap.pdf", width = 12, height = 7)
  par(cex = 0.8)
  par(mar = c(4, 4, 3, 0.5))
  plot(sampleTree2, main = "B", sub="", xlab="", cex.lab = 1.2,
       cex.axis = 1.2, cex.main = 1.5)
  dev.off()
}

## Screening soft threshold
powers <- c(c(1:10), seq(from = 12, to=20, by=2))
sft <- pickSoftThreshold(datExpr, powerVector = powers, verbose = 5) 
k <- softConnectivity(datExpr, power=sft$powerEstimate)  
if(T){
  pdf(file = "Soft threshold.pdf", width = 18, height = 12)
  par(mfrow = c(1,4))
  cex1 = 1.0
  plot(sft$fitIndices[,1], -sign(sft$fitIndices[,3])*sft$fitIndices[,2],
       xlab = "Soft Threshold (power)", 
       ylab = "Scale Free Topology Model Fit,signed R^2", type="n",
       main = paste("Scale independence"));
  text(sft$fitIndices[,1], -sign(sft$fitIndices[,3])*sft$fitIndices[,2],
       labels = powers, cex=cex1, col="red");
  abline(h=0.86, col="red")
  plot(sft$fitIndices[,1], sft$fitIndices[,5],
       xlab="Soft Threshold (power)", ylab="Mean Connectivity", type="n",
       main = paste("Mean connectivity"))
  text(sft$fitIndices[,1], sft$fitIndices[,5], labels=powers, cex=cex1,col="red")
  hist(k)
  scaleFreePlot(k, main="Check Scale free topology\n")
  dev.off()
}

write.csv(sft$fitIndices, "sft_distribution.csv", quote = FALSE)

## WGCNA network construction
net <- blockwiseModules(datExpr, 
                        power = sft$powerEstimate, 
                        maxBlockSize = nGenes, 
                        TOMType = "unsigned", 
                        minModuleSize = 30, reassignThreshold = 0, 
                        mergeCutHeight = 0.25,  
                        numericLabels = TRUE,  
                        pamRespectsDendro = FALSE, loadTOMs=TRUE,
                        saveTOMs = TRUE, corType = "pearson",
                        saveTOMFileBase = "GSE28735_TOM",
                        verbose = 3)
table(net$colors)

mergedColors <- labels2colors(net$colors)
table(mergedColors)  
net_geneNum <- table(mergedColors)
write.csv(net_geneNum, "net_geneNum.csv", quote = F, row.names = F) # Number of genes in the modules

## Modules visualization
if(T){
  pdf(file = "DendroAndColors.pdf", width = 18, height = 12)
  plotDendroAndColors(net$dendrograms[[1]], mergedColors[net$blockGenes[[1]]],
                      "Module colors", dendroLabels = FALSE, hang = 0.03,
                      addGuide = TRUE, guideHang = 0.05)
  dev.off()
}

## Save data
moduleLabels = net$colors
moduleColors = labels2colors(net$colors)
MEs = net$MEs
geneTree = net$dendrograms[[1]]
save(dataExpr, datExpr, sampleTree1, sampleTree2, sft, k, net, moduleLabels, 
     moduleColors, MEs, geneTree, TOM, file = "GSE28735_NetworkConstruction20200103.RData")

## Correlations between modules
MEs <- net$MEs
MEs_col <- MEs
colnames(MEs_col) <- paste0("ME", labels2colors(as.numeric(str_replace_all(colnames(MEs), "ME", ""))))
MEs_col <- orderMEs(MEs_col)

if(T){
  pdf(file = "Eigengene adjacency heatmap.pdf", width = 10, height = 16)
  par(mfrow=c(1,2))
  plotEigengeneNetworks(MEs_col, "", 
                        marDendro = c(0.1,3.8,2,4.3),
                        marHeatmap = c(3,4,0.1,2), plotDendrograms = T, cex.lab = 0.8,
                        xLabelsAngle = 10)
  dev.off()
}

## TOM plot
TOM <- as.matrix(TOM)
if(T){
  nSelect = 2000
  set.seed(10)
  select = sample(nGenes, size = nSelect)
  dissTOM = 1-TOM
  selectTOM = dissTOM[select, select]
  selectTree = hclust(as.dist(selectTOM), method = "average")
  selectColors = moduleColors[select]
  pdf(file = paste0("Sub2000-netheatmap.pdf"), width = 10, height = 10)
  plotDiss = selectTOM^8
  diag(plotDiss) = NA 
  TOMplot(plotDiss, selectTree, selectColors, main = "")
  dev.off()
}


nGenes <- ncol(datExpr)
nSamples <- nrow(datExpr)
clinical <- "Pheno.txt"
clinData <- read.table(clinical, sep='\t', row.names=1, header=T, 
                       quote="", comment="", check.names=F)

## The relationship between modules and traits
MEs0 <- moduleEigengenes(datExpr, moduleColors)$eigengenes  
MEs <- orderMEs(MEs0) 
moduleTraitCor <- cor(MEs, clinData, use = "p")
moduleTraitPvalue <- corPvalueStudent(moduleTraitCor, nSamples)

## Labeled Heatmap
if(T){
  pdf(file = "labeledHeatmap.pdf", width = 18, height = 16)
  textMatrix = paste(signif(moduleTraitCor, 2), "\n(",
                     signif(moduleTraitPvalue, 1), ")", sep = "");
  dim(textMatrix) = dim(moduleTraitCor)
  par(mfrow=c(1,1))
  par(mar = c(3, 8, 3, 1)+0.1)
  labeledHeatmap(Matrix = moduleTraitCor,
                 xLabels = names(clinData),
                 yLabels = names(MEs),
                 ySymbols = names(MEs),
                 colorLabels = FALSE,
                 colors = blueWhiteRed(50),
                 textMatrix = textMatrix,
                 setStdMargins = FALSE,
                 cex.text = 0.8,  
                 zlim = c(-1,1),
                 main = paste("Module-trait relationships"))
  dev.off()
}

## Module Membership (MM)
modNames <- substring(names(MEs), 3)
geneModuleMembership <- as.data.frame(cor(datExpr, MEs, use = "p"))
MMPvalue <- as.data.frame(corPvalueStudent(as.matrix(geneModuleMembership), nSamples))
names(geneModuleMembership) <- paste("MM", modNames, sep="")
names(MMPvalue) <- paste("p.MM", modNames, sep="")

## Gene Significance (GS)
group <- as.data.frame(clinData$sample_group) 
names(group) <- "group"
geneTraitSignificance = as.data.frame(cor(datExpr, group, use = "p")) 
GSPvalue <- as.data.frame(corPvalueStudent(as.matrix(geneTraitSignificance), nSamples)) 
names(geneTraitSignificance) <- paste("GS.", names(group), sep="")
names(GSPvalue) <- paste("p.GS.", names(group), sep="")

## Module Significance (MS)
if(T){
  module = "greenyellow"  #blue,red
  pheno = "group"
  pdf(file = paste0(module,"-MM-GS-scatterplot.pdf"), width = 10, height = 10)
  column = match(module, modNames) 
  moduleGenes = moduleColors==module 
  par(mfrow = c(1,3))
  verboseScatterplot(abs(geneModuleMembership[moduleGenes, column]),
                     abs(geneTraitSignificance[moduleGenes, 1]),
                     xlab = paste("Module Membership in", module, "module"),
                     ylab = paste("Gene significance for", pheno, "pheno"),
                     main = paste("Module membership vs. gene significance\n"),
                     cex.main = 1.2, cex.lab = 1.2, cex.axis = 1.2, col = module, pch = 20)
  dev.off()
}

## Extract the gene name and expression profile data
module = "greenyellow"
probes = colnames(datExpr)
inModule = (moduleColors==module)
modProbes = probes[inModule]
head(modProbes)
write.table(modProbes,"modProbes_greenyellow.txt", quote = F, sep = "\t", row.names = F)

## Export to Cytoscape
modules <- "greenyellow"
cyt_greenyellow <- exportNetworkToCytoscape(modTOM,
                                            edgeFile = paste("CytoscapeInput2019-edges-", paste(module, collapse="-"), ".txt", sep=""),
                                            nodeFile = paste("CytoscapeInput2019-nodes-", paste(module, collapse="-"), ".txt", sep=""),
                                            weighted = TRUE,
                                            threshold = 0.02,
                                            nodeNames = modProbes, 
                                            nodeAttr = moduleColors[inModule]
)


# 6. Machine Learining ----------------------------------------------------
setwd("E:/data analysis/Mechine Learning")
load("nineGeo_4hub.Rdata")
df=nineGeo_4hub
df$group <- factor(df$group,levels = c("Tumor","Normal"))
str(df)
library(ROCR)
library(e1071)
library("pROC")
library(caret)
library(doSNOW)
cl <- makeCluster(3, type = "SOCK")
registerDoSNOW(cl)

## Partition Data Set
set.seed(1234)
inTrain<-createDataPartition(y=df$group, p=0.7, list=F)
str(inTrain)
train<-df[inTrain,]
nrow(train)
names(train)
table(train$group)
test<-df[-inTrain,]
nrow(test)
names(test)
table(test$group)

control <-  trainControl(method = "repeatedcv",
                         number = 10,
                         repeats =100,
                         search = "grid",
                         classProbs = TRUE,
                         summaryFunction = twoClassSummary)

## support vector machine(SVM)
set.seed(123)
svm_model <- train(group ~ .,
                   data= train,
                   method = "svmRadial",
                   preProc = c("center", "scale"),
                   metric = "ROC",
                   trControl = control)

svm_model

svm_prob_test <- predict(svm_model,test[,!names(test) %in% c("group")])
caret::confusionMatrix(svm_prob_test,test$group,positive="Tumor")

svm_prob_train <- predict(svm_model,train[,!names(train) %in% c("group")])
caret::confusionMatrix(svm_prob_train,train$group,positive="Tumor")

## random forest
set.seed(123)
rf_model <- train(group ~ .,
                  data= train,
                  method = "rf",
                  preProc = c("center", "scale"),
                  metric = "ROC",
                  trControl = control)
rf_model

rf_prob_test <- predict(rf_model,test[,!names(test) %in% c("group")])
caret::confusionMatrix(rf_prob_test,test$group,positive="Tumor")

rf_prob_train <- predict(rf_model,train[,!names(train) %in% c("group")])
caret::confusionMatrix(rf_prob_train,train$group,positive="Tumor")

## Naive Bayes
set.seed(123)
nb_model <- train(group ~ .,
                  data = train,
                  method = "naive_bayes",
                  preProc = c("center", "scale"),
                  metric = "ROC",
                  trControl = control)
nb_model
nb_prob_test <- predict(nb_model,test[,!names(test) %in% c("group")])
caret::confusionMatrix(nb_prob_test,test$group,positive="Tumor")

nb_prob_train <- predict(nb_model,train[,!names(train) %in% c("group")])
caret::confusionMatrix(nb_prob_train,train$group,positive="Tumor")

## Neural Network
set.seed(123)
nn_model <- train(group ~ .,
                  data = train,
                  method = "nnet",
                  preProc = c("center", "scale"),
                  metric = "ROC",
                  trControl = control)
nn_model

nn_prob_test <- predict(nn_model,test[,!names(test) %in% c("group")])
caret::confusionMatrix(nn_prob_test,test$group,positive="Tumor")

nn_prob_train <- predict(nn_model,train[,!names(train) %in% c("group")])
caret::confusionMatrix(nn_prob_train,train$group,positive="Tumor")

## linear discriminant analysis(LDA)
set.seed(123)
lda_model <-  train(group ~ .,
                    data = train,
                    method = "lda2",
                    preProc = c("center", "scale"),
                    metric = "ROC",
                    trControl = control)
lda_model
lda_prob_test <- predict(lda_model,test[,!names(test) %in% c("group")])
caret::confusionMatrix(lda_prob_test,test$group,positive="Tumor")

lda_prob_train <- predict(lda_model,train[,!names(train) %in% c("group")])
caret::confusionMatrix(lda_prob_train,train$group,positive="Tumor")

## Mixture Discriminant Analysis(MDA)
set.seed(123)
mda_model <- train(group ~ .,
                   data = train,
                   method = "mda",
                   preProc = c("center", "scale"),
                   metric = "ROC",
                   trControl = control)
mda_model
mda_prob_test <- predict(mda_model,test[,!names(test) %in% c("group")])
caret::confusionMatrix(mda_prob_test,test$group,positive="Tumor")

mda_prob_train <- predict(mda_model,train[,!names(train) %in% c("group")])
caret::confusionMatrix(mda_prob_train,train$group,positive="Tumor")

## Flexible Discriminant Analysis(FDA)
set.seed(123)
fda_model <- train(group ~ .,
                   data = train,
                   method = "fda",
                   preProc = c("center", "scale"),
                   metric = "ROC",
                   trControl = control)
fda_model
fda_prob_test <- predict(fda_model,test[,!names(test) %in% c("group")])
caret::confusionMatrix(fda_prob_test,test$group,positive="Tumor")

fda_prob_train <- predict(fda_model,train[,!names(train) %in% c("group")])
caret::confusionMatrix(fda_prob_train,train$group,positive="Tumor")

## Logistic regression(LR)
set.seed(123)
lr_model <-  train(group ~ .,
                   data = train,
                   method = "glm",
                   preProc = c("center", "scale"),
                   family=binomial(link=logit),
                   metric = "ROC",
                   trControl = control)
lr_model
lr_prob_test <- predict(lr_model,test[,!names(test) %in% c("group")])
caret::confusionMatrix(lr_prob_test,test$group,positive="Tumor")

lr_prob_train <- predict(lr_model,train[,!names(train) %in% c("group")])
caret::confusionMatrix(lr_prob_train,train$group,positive="Tumor")

## save data
save(svm_model, rf_model, nb_model, nn_model, lda_model, mda_model, fda_model, lr_model,
     file = "ML_fourGenesNineGenechip_allStage.Rdata")

## view 
resamps <- caret::resamples(list(SVM=svm_model,
                                 RF=rf_model,
                                 NB=nb_model,
                                 NN=nn_model,
                                 LDA=lda_model,
                                 MDA=mda_model,
                                 FDA=fda_model,
                                 LR=lr_model))

summary(resamps)
splom(resamps)
trellis.par.set(caretTheme())
dotplot(resamps,metric = "ROC")
dotplot(resamps,metric = "Spec")
dotplot(resamps,metric = "Sens")
xyplot(resamps,what = "BlandAltman")

diffs <- diff(resamps)
summary(diffs)
trellis.par.set(diffs)
bwplot(diffs,layout=c(3,1))

if(T){
  svm_probs <- predict(svm_model,test[,!names(test) %in% c("group")],type = "prob")
  rf_probs <- predict(rf_model,test[,!names(test) %in% c("group")],type = "prob")
  nb_probs <- predict(nb_model,test[,!names(test) %in% c("group")],type = "prob")
  nn_probs <- predict(nn_model,test[,!names(test) %in% c("group")],type = "prob")
  lda_probs <- predict(lda_model,test[,!names(test) %in% c("group")],type = "prob")
  mda_probs <- predict(mda_model,test[,!names(test) %in% c("group")],type = "prob")
  fda_probs <- predict(fda_model,test[,!names(test) %in% c("group")],type = "prob")
  lr_probs <- predict(lr_model,test[,!names(test) %in% c("group")],type = "prob")
}
save(svm_probs,rf_probs,nb_probs,nn_probs,lda_probs,mda_probs,fda_probs,lr_probs,file = "model_probs.Rdata")

## Note:take svm_probs as an example
ci.auc(test[,c("group")], svm_probs$Tumor)
plot.roc(test[,c("group")], svm_probs$Tumor,
         print.thres=TRUE,
         print.auc=TRUE, 
         main="SVM")

## GSE32676 Validation
load("gse32676_valiData.Rdata")
gse32676_valiData$group <- factor(gse32676_valiData$group,levels = c("Tumor","Normal"))
str(gse32676_valiData)

if(T){
  svm_probs <- predict(svm_model,gse32676_valiData[,!names(gse32676_valiData) %in% c("group")],type = "prob")
  rf_probs <- predict(rf_model,gse32676_valiData[,!names(gse32676_valiData) %in% c("group")],type = "prob")
  nb_probs <- predict(nb_model,gse32676_valiData[,!names(gse32676_valiData) %in% c("group")],type = "prob")
  nn_probs <- predict(nn_model,gse32676_valiData[,!names(gse32676_valiData) %in% c("group")],type = "prob")
  lda_probs <- predict(lda_model,gse32676_valiData[,!names(gse32676_valiData) %in% c("group")],type = "prob")
  mda_probs <- predict(mda_model,gse32676_valiData[,!names(gse32676_valiData) %in% c("group")],type = "prob")
  fda_probs <- predict(fda_model,gse32676_valiData[,!names(gse32676_valiData) %in% c("group")],type = "prob")
  lr_probs <- predict(lr_model,gse32676_valiData[,!names(gse32676_valiData) %in% c("group")],type = "prob")
}

## Note:take svm_probs as an example
ci.auc(gse32676_valiData[,c("group")], svm_probs$Tumor)
plot.roc(gse32676_valiData[,c("group")], svm_probs$Tumor,
         print.thres=TRUE,
         print.auc=TRUE, 
         main="SVM")
